# Supplementary material for: Histamine Control in Raw and Processed Tuna: A Rapid Tool Based on NIR Spectroscopy
Source: Foods. 2021 Apr 18;10(4):885. doi: 10.3390/foods10040885 (PMC8074186; doi:10.3390/foods10040885)
Supplement: Supplementary file 1 [file foods-10-00885-s001.zip]

Archive with 1 entries (1 files):
- foods-1176393 - supplementary.pdf
